# Supplementary material for: Searching Anti-Zika Virus Activity in 1H-1,2,3-Triazole Based Compounds
Source: Molecules. 2021 Sep 28;26(19):5869. doi: 10.3390/molecules26195869 (PMC8510480; doi:10.3390/molecules26195869)
Supplement: Supplementary file 1 [file molecules-26-05869-s001.zip]

Archive with 1 entries (1 files):
- molecules-1337176-supplementary.pdf
